# Supplementary material for: Pericentromeric hypomethylation elicits an interferon response in an animal model of ICF syndrome
Source: eLife. 2018 Nov 28;7:e39658. doi: 10.7554/eLife.39658 (PMC6261255; doi:10.7554/eLife.39658)
Supplement: Supplementary file 4. [file elife-39658-supp4.xlsx]

## Sheet: Sheet2
Supplementary File 4: List of DMRS
DMR#	index	chr	start	end	length	nCG	meanMethy1 (WT)	meanMethy2 (DEL)	diff.Methy	areaStat	Dist(DMR to Gene) in bp	Expression Gene ID	Gene Symbol	WT1A	WT2A	DEL1	DEL2	DEL3	LOG2 Fold Change in RNA Seq Analysis
1	39	chr1	3151766	3152055	290	5	0.9546	0.290866	0.663733	21.2534
2	77	chr1	6225240	6225337	98	4	0.842191	0.316257	0.525934	17.6974
3	137	chr1	11198937	11198995	59	6	0.853915	0.464021	0.389894	24.8317	0	ENSDARG00000038114	xpa	110.332	105.799	112.81	120.469	103.029	0.0529157
											26310	ENSDARG00000070454	pla2g12a	335.022	397.966	682.746	876.03	357.596	0.801554
											32670	ENSDARG00000070452	saraf	500.311	469.949	483.862	458.427	471.747	-0.0415878
											42600	ENSDARG00000096506	si:dkey-58j15.11	9.60881	8.41003	9.90524	7.45779	7.06112	-0.146161
											46719	ENSDARG00000042988	slc24a2	981.544	747.296	720.345	583.277	558.623	-0.477723
											99752	ENSDARG00000070449	tspan5b	694.87	608.623	660.977	580.048	579.837	-0.102723
4	301	chr1	28239884	28244107	4224	5	0.95477	0.275712	0.679059	18.1012	0	ENSDARG00000075858	fam155a	123.245	119.561	85.105	82.7986	89.8965	-0.498511
											37769	ENSDARG00000060620	lig4	155.959	158.728	168.221	242.091	219.2	0.415356
											80849	ENSDARG00000037099	irs2a	415.945	221.184	588.746	421.832	132.324	0.258083
5	406	chr1	42021207	42021268	62	6	0.891918	0.454092	0.437826	24.2197	21579	ENSDARG00000060252	mogs	605.339	864.798	832.156	957.829	926.332	0.300738
											27863	ENSDARG00000078908	fbxo41	284.23	239.18	234.515	145.224	181.824	-0.483456
											32578	ENSDARG00000075194	si:dkey-56e3.3	205.89	198.954	213.736	252.854	259.608	0.258036
											45241	ENSDARG00000092551	si:dkey-56e3.2	128.41	156.611	296.852	473.495	274.761	1.28955
6	514	chr1	58554551	58554702	152	4	0.893835	0.3728	0.521036	23.0405	59157	ENSDARG00000092358	si:ch211-114l13.11	13.0523	6.29288	6.93683	12.8393	16.1528	0.308206
											88679	ENSDARG00000088556	si:dkey-1c7.2	1	1	8.91577	7.45779	6.05094	2.90204
											98499	ENSDARG00000078620	si:ch211-114l13.10	58.679	72.9832	94.9998	102.172	114.141	0.656561
7	693	chr10	22675682	22675866	185	5	0.875019	0.469319	0.4057	25.8943	0	ENSDARG00000079251	nlgn2b	372.04	358.799	344.346	220.565	271.73	-0.389906
											35245	ENSDARG00000078691	gigyf1	2253.93	1915.96	1859.23	1874.83	1967.83	-0.13353
											61037	ENSDARG00000044029	efnb3a	172.315	176.724	148.431	137.69	125.253	-0.3479
8	725	chr10	25827804	25828235	432	4	0.937241	0.274148	0.663093	22.6235	2477	ENSDARG00000017067	chordc1b	638.913	612.857	604.577	745.798	745.508	0.158626
											72600	ENSDARG00000069159	rab38b	159.402	193.661	125.673	128.003	130.304	-0.463855
9	1866	chr13	40917849	40918015	167	4	0.548361	0.842048	-0.293687	-3.48927
10	2002	chr14	2912352	2912545	194	6	0.876805	0.386115	0.490689	30.8291	3252	ENSDARG00000078940	pcdh2g12	5.30441	8.41003	1.98947	5.30519	2.01019	-1.1446
											7330	ENSDARG00000078190	pcdh2g13	40.6005	29.5816	24.7473	22.526	32.3158	-0.403495
											11890	ENSDARG00000074738	pcdh2g9	4.44353	16.8786	4.95788	7.45779	5.04075	-0.873559
											31077	ENSDARG00000071891	pcdh2g6	20.8003	14.7615	15.8421	11.763	16.1528	-0.285747
											83062	ENSDARG00000077343	CT573264.1	11.3306	9.46861	8.91577	10.6867	11.1019	-0.0230477
											86779	ENSDARG00000078339	CT573264.2	17.3567	15.8201	10.8947	17.1445	14.1324	-0.238866
11	2097	chr14	11961670	11961746	77	5	0.859025	0.42366	0.435365	22.6805
12	2295	chr14	31508437	31508534	98	8	0.816067	0.282188	0.53388	43.3084	0	ENSDARG00000055752	npas4a	2507.03	1481.95	765.861	730.73	1022.3	-1.24819
											18458	ENSDARG00000013075	mrpl11	498.589	479.476	534.325	505.784	555.593	0.121225
											30757	ENSDARG00000094324	efemp2a	365.153	551.46	646.135	577.896	689.948	0.477228
											50947	ENSDARG00000095937	tmem265	81.062	72.9832	66.3051	50.5097	50.4992	-0.465758
											74831	ENSDARG00000016058	fibpa	588.982	518.644	515.525	601.574	549.532	0.0045017
											81681	ENSDARG00000037108	pfdn6	430.58	482.652	493.757	652.16	564.685	0.320488
											90252	ENSDARG00000061543	ccdc85b	1411.12	1226.83	1215.08	1314.08	1323.34	-0.0385875
13	2296	chr14	31508713	31509026	314	7	0.841228	0.362647	0.478582	33.8305	0	ENSDARG00000055752	npas4a	2507.03	1481.95	765.861	730.73	1022.3	-1.24819
											18734	ENSDARG00000013075	mrpl11	498.589	479.476	534.325	505.784	555.593	0.121225
											30265	ENSDARG00000094324	efemp2a	365.153	551.46	646.135	577.896	689.948	0.477228
											51223	ENSDARG00000095937	tmem265	81.062	72.9832	66.3051	50.5097	50.4992	-0.465758
											74339	ENSDARG00000016058	fibpa	588.982	518.644	515.525	601.574	549.532	0.0045017
											81957	ENSDARG00000037108	pfdn6	430.58	482.652	493.757	652.16	564.685	0.320488
											89760	ENSDARG00000061543	ccdc85b	1411.12	1226.83	1215.08	1314.08	1323.34	-0.0385875
14	2297	chr14	31516768	31516919	152	4	0.76531	0.225463	0.539847	25.6265	4320	ENSDARG00000055752	npas4a	2507.03	1481.95	765.861	730.73	1022.3	-1.24819
											22372	ENSDARG00000094324	efemp2a	365.153	551.46	646.135	577.896	689.948	0.477228
											26789	ENSDARG00000013075	mrpl11	498.589	479.476	534.325	505.784	555.593	0.121225
											59278	ENSDARG00000095937	tmem265	81.062	72.9832	66.3051	50.5097	50.4992	-0.465758
											66446	ENSDARG00000016058	fibpa	588.982	518.644	515.525	601.574	549.532	0.0045017
											81867	ENSDARG00000061543	ccdc85b	1411.12	1226.83	1215.08	1314.08	1323.34	-0.0385875
											90012	ENSDARG00000037108	pfdn6	430.58	482.652	493.757	652.16	564.685	0.320488
											94264	ENSDARG00000015355	fosl1a	393.562	277.288	162.284	160.292	181.824	-0.996387
15	2314	chr14	35328870	35330955	2086	6	0.848124	0.212955	0.635168	31.7413	0	ENSDARG00000021352	gria1a	412.501	301.636	238.473	214.107	242.435	-0.624119
16	2424	chr14	46375942	46376061	120	4	0.765437	0.347493	0.417944	20.5247	0	ENSDARG00000097875	si:ch211-170a17.1	73.314	63.456	62.3472	52.6623	60.6011	-0.224335
17	2433	chr14	46489227	46489336	110	4	0.841956	0.371467	0.470489	22.8694	12558	ENSDARG00000097875	si:ch211-170a17.1	73.314	63.456	62.3472	52.6623	60.6011	-0.224335
18	2551	chr15	3154545	3154904	360	5	0.86924	0.417714	0.451525	26.821	81745	ENSDARG00000090687	rcbtb2	312.639	334.451	303.778	216.26	258.598	-0.317982
											92752	ENSDARG00000091207	MLNR	7.02617	3.11715	6.93683	3.1526	3.02037	-0.214847
19	2743	chr15	27132593	27134795	2203	5	0.774171	0.29723	0.476942	24.1608	73134	ENSDARG00000014018	lhx1a	701.757	551.46	467.041	428.29	551.552	-0.37765
20	3098	chr16	33491416	33491549	134	5	0.846957	0.374399	0.472558	23.4627	0	ENSDARG00000040214	scrt1b	248.073	247.648	192.957	161.368	174.752	-0.491011
											71648	ENSDARG00000016573	mroh1	1772.69	1637.56	1507.96	1452.93	1733.47	-0.123912
21	3148	chr16	41547281	41549691	2411	4	0.937277	0.500193	0.437083	17.3607	55818	ENSDARG00000076546	trhra	48.3485	39.1087	24.7473	16.0682	28.2751	-0.925052
											57554	ENSDARG00000070046	eny2	138.741	187.309	235.505	242.091	203.037	0.476819
22	3574	chr17	25805414	25805476	63	5	0.807804	0.34754	0.460264	24.7944	0	ENSDARG00000074583	grid1a	195.559	171.431	147.442	118.316	146.467	-0.41727
											78252	ENSDARG00000044144	wapala	650.105	600.154	560.051	572.514	518.216	-0.18404
23	4430	chr19	27622512	27622644	133	4	0.798507	0.322337	0.47617	19.2772	0	ENSDARG00000016667	gabbr1b	756.854	545.108	464.072	357.255	480.839	-0.584736
24	4843	chr2	32647927	32647978	52	4	0.787308	0.275111	0.512197	24.0428	79431	ENSDARG00000038789	tmem53	152.515	158.728	181.084	182.894	139.396	0.108626
											83728	ENSDARG00000007553	opn4.1	698.314	566.28	342.368	358.331	392.953	-0.794484
											91158	ENSDARG00000055177	pxdc1a	60.4008	45.4602	29.6947	35.4415	29.2852	-0.749947
											95611	ENSDARG00000068366	wu:fc19g04	80.2011	88.8618	124.684	112.935	111.11	0.459585
25	4844	chr2	32650135	32650460	326	5	0.854068	0.443423	0.410646	26.119	81639	ENSDARG00000038789	tmem53	152.515	158.728	181.084	182.894	139.396	0.108626
											85936	ENSDARG00000007553	opn4.1	698.314	566.28	342.368	358.331	392.953	-0.794484
											93366	ENSDARG00000055177	pxdc1a	60.4008	45.4602	29.6947	35.4415	29.2852	-0.749947
											97819	ENSDARG00000068366	wu:fc19g04	80.2011	88.8618	124.684	112.935	111.11	0.459585
26	4969	chr2	51505456	51505625	170	5	0.923969	0.487365	0.436604	26.1672
27	5572	chr21	21092248	21092331	84	4	0.894291	0.291947	0.602344	18.2816	0	ENSDARG00000004260	cul5b	74.1749	69.8074	69.2735	76.3408	69.6927	-0.00445876
											18065	ENSDARG00000069745	slc35f2	184.368	192.602	189.989	188.276	163.64	-0.0613724
											18284	ENSDARG00000069748	capn5b	38.8788	32.7573	25.7368	25.7548	30.2954	-0.393776
											25185	ENSDARG00000062056	elmod1	3209.5	2596.63	2249.08	2498.01	2806.29	-0.205418
											47550	ENSDARG00000032380	ompb	26.8264	32.7573	31.6736	24.6786	19.1834	-0.242725
											57867	ENSDARG00000059368	gria4b	980.683	798.108	597.651	561.751	605.092	-0.596605
											97504	ENSDARG00000044632	myo7ab	405.614	345.037	220.663	204.42	247.486	-0.743424
28	5617	chr21	26575933	26576051	119	4	0.882063	0.443427	0.438636	18.7857	0	ENSDARG00000055154	slc8a4a	567.46	447.719	390.852	247.472	330.321	-0.652657
											7833	ENSDARG00000087993	bada	827.446	618.15	660.977	791.003	712.172	-0.00282526
											11106	ENSDARG00000044544	zgc:110782	55.2355	60.2803	66.3051	73.112	60.6011	0.207078
											16054	ENSDARG00000044545	zgc:77262	1111.54	1173.9	1293.25	1262.42	1160.7	0.116458
											22725	ENSDARG00000079905	mark2a	1881.16	1700.01	1788.97	1669.26	1780.95	-0.0360547
											96028	ENSDARG00000001767	slc29a2	450.38	621.326	922.198	1028.86	822.282	0.786755
29	5650	chr21	30117957	30119191	1235	4	0.838955	0.40409	0.434864	19.9974	64321	ENSDARG00000044512	ca4c	52.6529	45.4602	73.2314	68.8068	57.5705	0.439694
											78171	ENSDARG00000090676	si:ch211-166i24.1	26.8264	14.7615	14.8526	11.763	15.1426	-0.579068
											80424	ENSDARG00000033361	asl	203.307	211.657	231.547	284.066	195.966	0.193077
30	5792	chr21	40778109	40778328	220	5	0.841419	0.403735	0.437684	26.7446	0	ENSDARG00000053665	gabrg2	376.344	284.698	210.768	182.894	205.058	-0.727824
											38165	ENSDARG00000097196	si:ch211-145n14.3	1455.03	1131.56	883.608	952.447	1096.04	-0.404079
											44553	ENSDARG00000068989	gabra1	947.109	749.413	608.535	561.751	600.041	-0.523526
31	5899	chr22	12811188	12811276	89	6	0.875712	0.423497	0.452215	31.0492	0	ENSDARG00000041609	adarb1a	623.417	454.071	390.852	378.781	476.798	-0.374832
											27138	ENSDARG00000071500	fam207a	209.333	158.728	170.2	120.469	160.61	-0.290891
											45790	ENSDARG00000076965	cep70	137.019	118.502	154.368	158.139	125.253	0.191736
											59055	ENSDARG00000057975	plcd4a	105.167	103.682	75.2103	86.0275	80.8048	-0.372158
											79568	ENSDARG00000033855	rqcd1	561.434	627.677	716.388	638.168	647.52	0.166651
											98894	ENSDARG00000007421	ftcd	2225.52	2203.9	2535.04	2819.82	2502.22	0.241915
32	5965	chr22	20225790	20225977	188	4	0.813489	0.353354	0.460134	22.0513	0	ENSDARG00000071375	celf5a	190.394	139.673	133.589	82.7986	110.1	-0.600693
33	6507	chr24	7111254	7111600	347	5	0.897382	0.342821	0.554562	27.8568	99981	ENSDARG00000076826	dpp6a	419.388	354.564	286.957	230.251	257.588	-0.583391
34	6537	chr24	9925063	9930256	5194	4	0.832562	0.188228	0.644334	24.4656	0	ENSDARG00000086362	pou6f2	112.915	108.975	102.916	69.8831	57.5705	-0.530856
35	6669	chr24	29615411	29618953	3543	7	0.838571	0.33671	0.501862	39.0361	0	ENSDARG00000071493	olfm3a	295.421	219.067	184.052	179.665	228.292	-0.382479
											43526	ENSDARG00000089485	tecrl2a	25.1047	20.0544	24.7473	9.61038	13.1222	-0.51266
											47552	ENSDARG00000057169	abca4a	642.357	621.326	420.536	354.026	427.299	-0.657327
											67593	ENSDARG00000026165	col11a1a	8841.39	12117.5	18564.5	14963.7	14196.2	0.602202
36	6955	chr25	13300511	13301694	1184	10	0.895122	0.379781	0.515341	54.1886
37	6960	chr25	13572965	13573793	829	4	0.953402	0.235276	0.718126	21.0029
38	7240	chr3	14471994	14472044	51	6	0.934161	0.1447	0.78946	19.5467	0	ENSDARG00000061836	nfixb	286.813	368.326	410.641	337.881	245.465	0.0164654
39	7340	chr3	32093121	32097188	4068	5	0.653177	0.175134	0.478044	20.8075	0	ENSDARG00000055855	kcnc3a	408.197	357.74	328.515	187.2	285.873	-0.519329
											4850	ENSDARG00000076745	zgc:193811	34.5744	25.3472	18.8105	20.3734	21.2037	-0.573787
											11436	ENSDARG00000037932	lin7b	619.113	580.041	493.757	535.92	551.552	-0.185933
											22371	ENSDARG00000077126	snrnp70	3324.86	3280.47	3230.63	3275.1	2977.01	-0.063289
											31502	ENSDARG00000037930	rnf113a	279.926	297.401	340.389	342.186	341.433	0.241804
											38755	ENSDARG00000037929	strada	415.945	445.602	421.525	451.969	440.431	0.0239199
											63137	ENSDARG00000037928	ddx42	1303.51	1262.82	1223.99	1205.38	1148.57	-0.105545
											81007	ENSDARG00000078092	limd2	259.264	256.117	338.41	253.93	307.087	0.218403
40	7506	chr3	49059054	49059122	69	6	0.89131	0.45156	0.43975	28.7895
41	7508	chr3	49059835	49060053	219	4	0.897461	0.3264	0.571061	20.954
42	7670	chr4	9425020	9425122	103	5	0.920781	0.41183	0.508951	31.1909	5259	ENSDARG00000032799	kcnd2	206.751	184.134	142.494	98.9431	137.375	-0.630219
43	7780	chr4	26693119	26693393	275	4	0.889865	0.353913	0.535952	18.0904	0	ENSDARG00000069160	fam19a5a	239.464	190.485	186.031	175.36	184.854	-0.23958
44	8334	chr5	35809035	35809091	57	5	0.797967	0.222559	0.575408	20.79	5640	ENSDARG00000060393	fibcd1	161.985	117.443	103.905	100.019	128.284	-0.335353
45	8347	chr5	40098135	40098590	456	4	0.904189	0.352602	0.551588	18.6704	0	ENSDARG00000034424	atp1b2b	619.974	572.631	410.641	515.47	468.717	-0.358991
											28982	ENSDARG00000067889	gltpd2	56.9573	54.9874	80.1577	64.5016	61.6112	0.296789
											46596	ENSDARG00000034307	chrne	471.902	516.527	815.335	784.545	634.387	0.59163
											59065	ENSDARG00000034262	pld2	803.341	775.878	802.472	807.147	808.14	0.0294962
											98497	ENSDARG00000003635	atp6v1e1a	361.709	361.974	554.114	656.465	528.318	0.679779
46	8391	chr5	45684890	45685061	172	4	0.77634	0.293169	0.483172	23.1501
47	9183	chr7	18475755	18476115	361	9	0.786485	0.273007	0.513478	50.4807	7796	ENSDARG00000000460	nitr2b	2.72176	8.41003	4.95788	8.53408	5.04075	0.150426
											16143	ENSDARG00000043398	nitr2a	4.44353	2.05858	6.93683	6.38149	6.05094	0.989828
											65406	ENSDARG00000033963	nitr1j_2	1	6.29288	6.93683	5.30519	5.04075	0.659811
48	9308	chr7	45984153	45987607	3455	4	0.913549	0.169137	0.744412	14.9293	25212	ENSDARG00000052010	fam96b	473.624	560.987	587.756	673.686	634.387	0.288779
											33052	ENSDARG00000052011	rrad	316.943	295.284	262.22	246.396	316.178	-0.154996
											38703	ENSDARG00000077570	cdh16	2.72176	7.35146	10.8947	6.38149	3.02037	0.425749
49	9395	chr7	64536611	64536663	53	4	0.833095	0.373885	0.45921	18.7174
50	9643	chr8	16618155	16618298	144	6	0.854496	0.425352	0.429144	32.7942	0	ENSDARG00000045639	elavl4	5631.16	4820.7	4236.93	4131.83	4771.1	-0.254772
51	10596	Zv9_NA803	2022	2158	137	7	0.842077	0.356373	0.485704	40.6532
52	10597	Zv9_NA803	2477	2557	81	5	0.802318	0.298888	0.50343	22.4833
53	10670	Zv9_scaffold3463	590605	591915	1311	4	0.802223	0.24466	0.557563	21.5623
54	10732	Zv9_scaffold3495	49660	49841	182	4	0.892475	0.452183	0.440292	17.4327
55	10771	Zv9_scaffold3509	185145	188676	3532	6	0.893758	0.408495	0.485264	35.6647
